# Supplementary material for: Association of Digital Health Literacy with Future Anxiety as Mediated by Information Satisfaction and Fear of COVID-19: A Pathway Analysis among Taiwanese Students
Source: Int J Environ Res Public Health. 2022 Nov 24;19(23):15617. doi: 10.3390/ijerph192315617 (PMC9736687; doi:10.3390/ijerph192315617)
Supplement: Supplementary file 1 [file ijerph-19-15617-s001.zip]

Archive with 1 entries (1 files):
- ijerph-1985477-supplementary.pdf
